# Supplementary material for: Pulsed Dipolar EPR for Self-Limited Complexes of Oligonucleotides Studies
Source: Biomolecules. 2024 Jul 23;14(8):887. doi: 10.3390/biom14080887 (PMC11351890; doi:10.3390/biom14080887)
Supplement: Supplementary file 1 [file biomolecules-14-00887-s001.zip]

Archive with 1 entries (1 files):
- biomolecules-3061331-supplementary.pdf
